# Supplementary material for: Thermo-L-Asparaginases: From the Role in the Viability of Thermophiles and Hyperthermophiles at High Temperatures to a Molecular Understanding of Their Thermoactivity and Thermostability
Source: Int J Mol Sci. 2023 Jan 31;24(3):2674. doi: 10.3390/ijms24032674 (PMC9916696; doi:10.3390/ijms24032674)
Supplement: Supplementary file 1 [file ijms-24-02674-s001.zip]

Archive with 1 entries (1 files):
- ijms-2070922-supplementary.pdf
